# Supplementary material for: Evaluation of the Heat Shock Protein 90 Inhibitor Ganetespib as a Sensitizer to Hyperthermia-Based Cancer Treatments
Source: Cancers (Basel). 2022 Oct 26;14(21):5250. doi: 10.3390/cancers14215250 (PMC9654690; doi:10.3390/cancers14215250)
Supplement: Supplementary file 1 [file cancers-14-05250-s001.zip]

Archive with 1 entries (1 files):
- cancers-1972052-supplementary.pdf
